# Supplementary material for: Analysis of human meiotic recombination events with a parent-sibling tracing approach
Source: BMC Genomics. 2011 Aug 26;12:434. doi: 10.1186/1471-2164-12-434 (PMC3186786; doi:10.1186/1471-2164-12-434)
Supplement: Additional file 5 — Detailed information of GSE6754 dataset. Family ID, individual ID and the pedigree relative of the analyzed 3864 samples which were downloaded from GEO, GSE 6754. [file 1471-2164-12-434-S5.XLS]

## Sheet: Sheet1
Table. Family ID, individual ID and the pedigree relative of the analyzed 3864 samples which were downlaod from GEO, GSE 6754
GEO-GSM	familyID	Relative
GSM167187	familyID=10003-102	father
GSM163355	familyID=10003-101	mother
GSM164318	familyID=10003-201	siblings
GSM169742	familyID=10003-202	siblings
GSM164305	familyID=10003-203	siblings
GSM169890	familyID=10008-102	father
GSM167783	familyID=10008-101	mother
GSM169170	familyID=10008-201	siblings
GSM168168	familyID=10008-202	siblings
GSM166837	familyID=10008-203	siblings
GSM170150	familyID=10008-204	siblings
GSM167165	familyID=1001-2	father
GSM169810	familyID=1001-1	mother
GSM163238	familyID=1001-3	siblings
GSM168871	familyID=1001-4	siblings
GSM169238	familyID=10018-102	father
GSM165017	familyID=10018-101	mother
GSM166123	familyID=10018-202	siblings
GSM167909	familyID=10018-204	siblings
GSM163812	familyID=1002-2	father
GSM168477	familyID=1002-1	mother
GSM166643	familyID=1002-3	siblings
GSM170189	familyID=1002-4	siblings
GSM165829	familyID=1003-2	father
GSM163824	familyID=1003-1	mother
GSM167033	familyID=1003-3	siblings
GSM169200	familyID=1003-4	siblings
GSM170126	familyID=1004-2	father
GSM165492	familyID=1004-1	mother
GSM168137	familyID=1004-3	siblings
GSM168793	familyID=1004-4	siblings
GSM165877	familyID=1005-2	father
GSM168547	familyID=1005-1	mother
GSM164135	familyID=1005-3	siblings
GSM167376	familyID=1005-4	siblings
GSM168810	familyID=1006-2	father
GSM166390	familyID=1006-1	mother
GSM168298	familyID=1006-3	siblings
GSM166838	familyID=1006-4	siblings
GSM163296	familyID=1006-5	siblings
GSM163349	familyID=1006-6	siblings
GSM164226	familyID=1007-2	father
GSM166337	familyID=1007-1	mother
GSM168692	familyID=1007-4	siblings
GSM169156	familyID=1007-5	siblings
GSM164488	familyID=1009-2	father
GSM169295	familyID=1009-1	mother
GSM169963	familyID=1009-3	siblings
GSM169265	familyID=1009-4	siblings
GSM166112	familyID=1010-2	father
GSM168734	familyID=1010-1	mother
GSM165337	familyID=1010-3	siblings
GSM164791	familyID=1010-4	siblings
GSM169719	familyID=1010-5	siblings
GSM169733	familyID=1011-2	father
GSM168546	familyID=1011-1	mother
GSM167618	familyID=1011-3	siblings
GSM165015	familyID=1011-5	siblings
GSM166506	familyID=1014-2	father
GSM163726	familyID=1014-1	mother
GSM168438	familyID=1014-3	siblings
GSM166168	familyID=1014-4	siblings
GSM164526	familyID=1014-5	siblings
GSM166375	familyID=1014-6	siblings
GSM166208	familyID=1016-2	father
GSM164954	familyID=1016-1	mother
GSM169735	familyID=1016-3	siblings
GSM165599	familyID=1016-4	siblings
GSM170042	familyID=1016-5	siblings
GSM164522	familyID=1020-2	father
GSM169114	familyID=1020-1	mother
GSM164787	familyID=1020-3	siblings
GSM166226	familyID=1020-4	siblings
GSM168427	familyID=1022-2	father
GSM170057	familyID=1022-1	mother
GSM167450	familyID=1022-3	siblings
GSM169398	familyID=1022-4	siblings
GSM169765	familyID=1022-5	siblings
GSM165100	familyID=1024-2	father
GSM165314	familyID=1024-1	mother
GSM163594	familyID=1024-3	siblings
GSM169794	familyID=1024-4	siblings
GSM167589	familyID=1024-5	siblings
GSM168765	familyID=1025-2	father
GSM164762	familyID=1025-1	mother
GSM166608	familyID=1025-3	siblings
GSM166431	familyID=1025-4	siblings
GSM164775	familyID=1025-5	siblings
GSM164789	familyID=1027-2	father
GSM163451	familyID=1027-1	mother
GSM166769	familyID=1027-3	siblings
GSM164583	familyID=1027-4	siblings
GSM163658	familyID=1028-2	father
GSM166628	familyID=1028-1	mother
GSM163190	familyID=1028-3	siblings
GSM164732	familyID=1028-4	siblings
GSM163967	familyID=1029-201	father
GSM165409	familyID=1029-202	mother
GSM166756	familyID=1029-301	siblings
GSM166446	familyID=1029-302	siblings
GSM164117	familyID=1029-303	siblings
GSM165332	familyID=1032-2	father
GSM166653	familyID=1032-1	mother
GSM164696	familyID=1032-3	siblings
GSM166808	familyID=1032-4	siblings
GSM165246	familyID=1035-2	father
GSM164999	familyID=1035-1	mother
GSM166254	familyID=1035-3	siblings
GSM169591	familyID=1035-4	siblings
GSM165916	familyID=1036-4	father
GSM165747	familyID=1036-5	mother
GSM164380	familyID=1036-10	siblings
GSM165891	familyID=1036-9	siblings
GSM167878	familyID=1036-7	father
GSM166844	familyID=1036-8	mother
GSM165695	familyID=1036-11	siblings
GSM166910	familyID=1036-12	siblings
GSM167277	familyID=1037-2	father
GSM167695	familyID=1037-1	mother
GSM163738	familyID=1037-3	siblings
GSM165083	familyID=1037-4	siblings
GSM166357	familyID=1039-2	father
GSM167624	familyID=1039-1	mother
GSM163615	familyID=1039-3	siblings
GSM164431	familyID=1039-4	siblings
GSM168460	familyID=1039-5	siblings
GSM165615	familyID=1041-2	father
GSM167561	familyID=1041-1	mother
GSM164793	familyID=1041-4	siblings
GSM170223	familyID=1041-5	siblings
GSM169802	familyID=1042-2	father
GSM165942	familyID=1042-1	mother
GSM165913	familyID=1042-3	siblings
GSM164142	familyID=1042-4	siblings
GSM164651	familyID=1043-2	father
GSM168087	familyID=1043-1	mother
GSM165688	familyID=1043-3	siblings
GSM165050	familyID=1043-4	siblings
GSM163378	familyID=1044-2	father
GSM163543	familyID=1044-1	mother
GSM167439	familyID=1044-3	siblings
GSM168924	familyID=1044-4	siblings
GSM164372	familyID=1045-2	father
GSM167746	familyID=1045-1	mother
GSM166229	familyID=1045-3	siblings
GSM164530	familyID=1045-4	siblings
GSM167150	familyID=1047-2	father
GSM166019	familyID=1047-1	mother
GSM165723	familyID=1047-3	siblings
GSM165985	familyID=1047-4	siblings
GSM163982	familyID=1047-5	siblings
GSM167566	familyID=1049-2	father
GSM165018	familyID=1049-1	mother
GSM166200	familyID=1049-3	siblings
GSM164309	familyID=1049-4	siblings
GSM168289	familyID=1049-5	siblings
GSM166677	familyID=1049-6	siblings
GSM167912	familyID=1050-2	father
GSM166568	familyID=1050-1	mother
GSM164201	familyID=1050-3	siblings
GSM167935	familyID=1050-4	siblings
GSM165308	familyID=1051-2	father
GSM168835	familyID=1051-1	mother
GSM167986	familyID=1051-3	siblings
GSM169226	familyID=1051-4	siblings
GSM167809	familyID=1055-2	father
GSM164557	familyID=1055-1	mother
GSM165036	familyID=1055-3	siblings
GSM165481	familyID=1055-4	siblings
GSM164266	familyID=1055-5	siblings
GSM163979	familyID=1056-2	father
GSM163233	familyID=1056-1	mother
GSM167111	familyID=1056-3	siblings
GSM168801	familyID=1056-4	siblings
GSM163778	familyID=1056-5	siblings
GSM165181	familyID=1056-6	siblings
GSM164544	familyID=1057-2	father
GSM169935	familyID=1057-1	mother
GSM164271	familyID=1057-3	siblings
GSM163841	familyID=1057-4	siblings
GSM168994	familyID=1059-2	father
GSM168359	familyID=1059-1	mother
GSM166311	familyID=1059-3	siblings
GSM166350	familyID=1059-4	siblings
GSM164420	familyID=1059-5	siblings
GSM165757	familyID=1061-201	father
GSM169258	familyID=1061-202	mother
GSM163750	familyID=1061-301	siblings
GSM167442	familyID=1061-302	siblings
GSM168969	familyID=1061-303	siblings
GSM169137	familyID=1062-2	father
GSM164912	familyID=1062-1	mother
GSM164386	familyID=1062-3	siblings
GSM164277	familyID=1062-4	siblings
GSM163921	familyID=1066-2	father
GSM164786	familyID=1066-1	mother
GSM166966	familyID=1066-3	siblings
GSM170071	familyID=1066-4	siblings
GSM166565	familyID=1069-2	father
GSM169048	familyID=1069-1	mother
GSM164821	familyID=1069-3	siblings
GSM166520	familyID=1069-4	siblings
GSM168768	familyID=1069-5	siblings
GSM167952	familyID=1070-2	father
GSM166994	familyID=1070-1	mother
GSM168696	familyID=1070-3	siblings
GSM164829	familyID=1070-4	siblings
GSM165197	familyID=1070-5	siblings
GSM165802	familyID=1072-2	father
GSM167981	familyID=1072-1	mother
GSM169133	familyID=1072-3	siblings
GSM166600	familyID=1072-4	siblings
GSM169660	familyID=1072-5	siblings
GSM165429	familyID=1072-6	siblings
GSM169868	familyID=1073-2	father
GSM170000	familyID=1073-1	mother
GSM168834	familyID=1073-3	siblings
GSM166888	familyID=1073-4	siblings
GSM164097	familyID=1075-8	father
GSM166130	familyID=1075-7	mother
GSM166705	familyID=1075-10	siblings
GSM167694	familyID=1075-9	siblings
GSM169175	familyID=1076-2	father
GSM163899	familyID=1076-1	mother
GSM165707	familyID=1076-3	siblings
GSM169845	familyID=1076-4	siblings
GSM166174	familyID=1077-2	father
GSM165531	familyID=1077-1	mother
GSM169055	familyID=1077-3	siblings
GSM166802	familyID=1077-4	siblings
GSM167951	familyID=1081-2	father
GSM163975	familyID=1081-1	mother
GSM163145	familyID=1081-3	siblings
GSM167345	familyID=1081-4	siblings
GSM163223	familyID=1082-2	father
GSM165996	familyID=1082-1	mother
GSM165108	familyID=1082-3	siblings
GSM163413	familyID=1082-4	siblings
GSM166697	familyID=1082-5	siblings
GSM168301	familyID=1083-4	father
GSM169065	familyID=1083-1	mother
GSM164218	familyID=1083-5	siblings
GSM170149	familyID=1083-6	siblings
GSM166267	familyID=1084-2	father
GSM164285	familyID=1084-1	mother
GSM166810	familyID=1084-3	siblings
GSM164264	familyID=1084-4	siblings
GSM168107	familyID=1084-5	siblings
GSM167547	familyID=1084-6	siblings
GSM169949	familyID=1085-2	father
GSM169635	familyID=1085-1	mother
GSM165129	familyID=1085-3	siblings
GSM164744	familyID=1085-4	siblings
GSM163766	familyID=1085-5	siblings
GSM168079	familyID=1087-2	father
GSM164044	familyID=1087-1	mother
GSM166371	familyID=1087-3	siblings
GSM167871	familyID=1087-4	siblings
GSM167738	familyID=1091-2	father
GSM166900	familyID=1091-1	mother
GSM164702	familyID=1091-3	siblings
GSM163493	familyID=1091-4	siblings
GSM166151	familyID=1091-5	siblings
GSM163759	familyID=1092-2	father
GSM169700	familyID=1092-1	mother
GSM163783	familyID=1092-3	siblings
GSM164122	familyID=1092-5	siblings
GSM168134	familyID=1093-2	father
GSM164876	familyID=1093-1	mother
GSM170003	familyID=1093-3	siblings
GSM165883	familyID=1093-4	siblings
GSM169061	familyID=1094-2	father
GSM169797	familyID=1094-1	mother
GSM167769	familyID=1094-3	siblings
GSM169607	familyID=1094-5	siblings
GSM167757	familyID=1095-2	father
GSM164863	familyID=1095-1	mother
GSM166349	familyID=1095-3	siblings
GSM167377	familyID=1095-4	siblings
GSM165605	familyID=1096-2	father
GSM169626	familyID=1096-1	mother
GSM166587	familyID=1096-3	siblings
GSM163213	familyID=1096-4	siblings
GSM164434	familyID=1096-5	siblings
GSM166476	familyID=1098-2	father
GSM169737	familyID=1098-1	mother
GSM165307	familyID=1098-3	siblings
GSM167452	familyID=1098-4	siblings
GSM165473	familyID=1098-5	siblings
GSM166246	familyID=1098-6	siblings
GSM169851	familyID=1100-2	father
GSM168727	familyID=1100-1	mother
GSM165594	familyID=1100-4	siblings
GSM169625	familyID=1100-5	siblings
GSM166640	familyID=1101-2	father
GSM168133	familyID=1101-1	mother
GSM165632	familyID=1101-3	siblings
GSM169337	familyID=1101-4	siblings
GSM163194	familyID=1101-5	siblings
GSM168796	familyID=1102-2	father
GSM169042	familyID=1102-1	mother
GSM167857	familyID=1102-3	siblings
GSM165687	familyID=1102-4	siblings
GSM168930	familyID=1103-2	father
GSM163814	familyID=1103-1	mother
GSM169873	familyID=1103-4	siblings
GSM167351	familyID=1103-5	siblings
GSM165554	familyID=1103-6	siblings
GSM165906	familyID=1103-7	siblings
GSM169744	familyID=1103-8	siblings
GSM165586	familyID=1104-2	father
GSM169100	familyID=1104-1	mother
GSM164852	familyID=1104-3	siblings
GSM168509	familyID=1104-4	siblings
GSM166414	familyID=1106-2	father
GSM168554	familyID=1106-1	mother
GSM163846	familyID=1106-3	siblings
GSM169013	familyID=1106-4	siblings
GSM169368	familyID=1106-5	siblings
GSM168933	familyID=1107-2	father
GSM165458	familyID=1107-1	mother
GSM167778	familyID=1107-3	siblings
GSM167859	familyID=1107-4	siblings
GSM169400	familyID=1109-2	father
GSM168956	familyID=1109-1	mother
GSM163608	familyID=1109-3	siblings
GSM170144	familyID=1109-4	siblings
GSM165341	familyID=1110-2	father
GSM169982	familyID=1110-1	mother
GSM169636	familyID=1110-3	siblings
GSM167209	familyID=1110-4	siblings
GSM168882	familyID=1111-2	father
GSM163242	familyID=1111-1	mother
GSM166394	familyID=1111-3	siblings
GSM167207	familyID=1111-4	siblings
GSM169692	familyID=1112-2	father
GSM166327	familyID=1112-1	mother
GSM164764	familyID=1112-3	siblings
GSM170200	familyID=1112-4	siblings
GSM164459	familyID=1112-5	siblings
GSM168645	familyID=1113-8	father
GSM166286	familyID=1113-9	mother
GSM163953	familyID=1113-10	siblings
GSM165452	familyID=1113-11	siblings
GSM164983	familyID=1113-12	siblings
GSM168393	familyID=1113-13	siblings
GSM164192	familyID=1114-2	father
GSM163435	familyID=1114-1	mother
GSM168462	familyID=1114-3	siblings
GSM168199	familyID=1114-5	siblings
GSM164907	familyID=1115-2	father
GSM164421	familyID=1115-1	mother
GSM164108	familyID=1115-3	siblings
GSM164919	familyID=1115-4	siblings
GSM167505	familyID=1117-2	father
GSM167479	familyID=1117-1	mother
GSM169320	familyID=1117-3	siblings
GSM166192	familyID=1117-5	siblings
GSM169009	familyID=1117-6	siblings
GSM164368	familyID=1118-2	father
GSM164512	familyID=1118-1	mother
GSM169275	familyID=1118-3	siblings
GSM168233	familyID=1118-4	siblings
GSM164225	familyID=1118-5	siblings
GSM165693	familyID=1121-2	father
GSM168916	familyID=1121-1	mother
GSM165773	familyID=1121-3	siblings
GSM165817	familyID=1121-4	siblings
GSM170131	familyID=1124-2	father
GSM167891	familyID=1124-1	mother
GSM163468	familyID=1124-3	siblings
GSM169189	familyID=1124-4	siblings
GSM164640	familyID=1127-2	father
GSM168522	familyID=1127-1	mother
GSM164095	familyID=1127-3	siblings
GSM165956	familyID=1127-4	siblings
GSM163791	familyID=1129-2	father
GSM165820	familyID=1129-1	mother
GSM164648	familyID=1129-3	siblings
GSM163635	familyID=1129-4	siblings
GSM166526	familyID=1129-5	siblings
GSM167911	familyID=1130-2	father
GSM164967	familyID=1130-1	mother
GSM167056	familyID=1130-3	siblings
GSM169232	familyID=1130-4	siblings
GSM170128	familyID=1134-201	father
GSM167647	familyID=1134-202	mother
GSM167684	familyID=1134-301	siblings
GSM169347	familyID=1134-302	siblings
GSM165597	familyID=1134-303	siblings
GSM164840	familyID=1134-304	siblings
GSM168373	familyID=1136-2	father
GSM169783	familyID=1136-1	mother
GSM164351	familyID=1136-3	siblings
GSM168829	familyID=1136-4	siblings
GSM169616	familyID=1136-5	siblings
GSM165189	familyID=1138-2	father
GSM164710	familyID=1138-1	mother
GSM169187	familyID=1138-3	siblings
GSM169585	familyID=1138-4	siblings
GSM163768	familyID=1138-5	siblings
GSM165289	familyID=1140-2	father
GSM169158	familyID=1140-1	mother
GSM166822	familyID=1140-3	siblings
GSM163787	familyID=1140-4	siblings
GSM168603	familyID=1141-2	father
GSM163350	familyID=1141-1	mother
GSM165298	familyID=1141-3	siblings
GSM163533	familyID=1141-4	siblings
GSM164682	familyID=1141-5	siblings
GSM167523	familyID=1144-6	father
GSM166228	familyID=1144-7	mother
GSM165110	familyID=1144-12	siblings
GSM168879	familyID=1144-13	siblings
GSM167331	familyID=1145-2	father
GSM164558	familyID=1145-1	mother
GSM164925	familyID=1145-3	siblings
GSM165269	familyID=1145-4	siblings
GSM163121	familyID=1146-2	father
GSM168322	familyID=1146-1	mother
GSM163124	familyID=1146-3	siblings
GSM164484	familyID=1146-4	siblings
GSM163669	familyID=1147-2	father
GSM169173	familyID=1147-1	mother
GSM166150	familyID=1147-3	siblings
GSM169801	familyID=1147-4	siblings
GSM167399	familyID=1147-5	siblings
GSM163147	familyID=1149-2	father
GSM169790	familyID=1149-1	mother
GSM167348	familyID=1149-3	siblings
GSM165069	familyID=1149-4	siblings
GSM164010	familyID=1150-2	father
GSM165485	familyID=1150-1	mother
GSM165103	familyID=1150-3	siblings
GSM165034	familyID=1150-4	siblings
GSM169998	familyID=1150-5	siblings
GSM169167	familyID=1150-6	siblings
GSM163339	familyID=1151-2	father
GSM170070	familyID=1151-1	mother
GSM166440	familyID=1151-3	siblings
GSM170052	familyID=1151-4	siblings
GSM164958	familyID=1151-5	siblings
GSM166001	familyID=1151-6	siblings
GSM169165	familyID=1153-2	father
GSM163633	familyID=1153-1	mother
GSM165566	familyID=1153-3	siblings
GSM166460	familyID=1153-4	siblings
GSM163913	familyID=1154-2	father
GSM164810	familyID=1154-1	mother
GSM163859	familyID=1154-3	siblings
GSM164887	familyID=1154-4	siblings
GSM164602	familyID=1155-2	father
GSM166343	familyID=1155-1	mother
GSM170177	familyID=1155-3	siblings
GSM165271	familyID=1155-4	siblings
GSM168594	familyID=1155-5	siblings
GSM163796	familyID=1156-2	father
GSM164020	familyID=1156-1	mother
GSM164000	familyID=1156-3	siblings
GSM166919	familyID=1156-4	siblings
GSM167898	familyID=1156-5	siblings
GSM165927	familyID=1157-2	father
GSM169979	familyID=1157-1	mother
GSM166443	familyID=1157-3	siblings
GSM170212	familyID=1157-4	siblings
GSM168390	familyID=1157-5	siblings
GSM166651	familyID=1158-3	father
GSM166797	familyID=1158-1	mother
GSM164857	familyID=1158-5	siblings
GSM165842	familyID=1158-6	siblings
GSM168115	familyID=1159-2	father
GSM166929	familyID=1159-1	mother
GSM167761	familyID=1159-3	siblings
GSM169043	familyID=1159-4	siblings
GSM164098	familyID=1159-5	siblings
GSM165221	familyID=1160-2	father
GSM164500	familyID=1160-1	mother
GSM167267	familyID=1160-3	siblings
GSM167555	familyID=1160-4	siblings
GSM170176	familyID=1160-5	siblings
GSM165552	familyID=1161-2	father
GSM165366	familyID=1161-1	mother
GSM165242	familyID=1161-3	siblings
GSM164491	familyID=1161-4	siblings
GSM165131	familyID=1161-5	siblings
GSM163544	familyID=1163-2	father
GSM166398	familyID=1163-1	mother
GSM163743	familyID=1163-3	siblings
GSM163139	familyID=1163-4	siblings
GSM165235	familyID=1164-2	father
GSM163941	familyID=1164-1	mother
GSM164377	familyID=1164-3	siblings
GSM164723	familyID=1164-4	siblings
GSM166125	familyID=1164-5	siblings
GSM165537	familyID=1164-6	siblings
GSM163854	familyID=1165-2	father
GSM163733	familyID=1165-1	mother
GSM168360	familyID=1165-3	siblings
GSM169192	familyID=1165-4	siblings
GSM163880	familyID=1166-2	father
GSM170220	familyID=1166-1	mother
GSM168865	familyID=1166-3	siblings
GSM165677	familyID=1166-4	siblings
GSM164435	familyID=1167-8	father
GSM164505	familyID=1167-9	mother
GSM166160	familyID=1167-10	siblings
GSM168843	familyID=1167-11	siblings
GSM167706	familyID=1167-12	siblings
GSM168740	familyID=1168-2	father
GSM166424	familyID=1168-1	mother
GSM168766	familyID=1168-3	siblings
GSM164660	familyID=1168-4	siblings
GSM168281	familyID=1168-6	siblings
GSM167163	familyID=1169-7	father
GSM167380	familyID=1169-8	mother
GSM163989	familyID=1169-11	siblings
GSM169809	familyID=1169-12	siblings
GSM167996	familyID=1169-13	siblings
GSM169243	familyID=1169-14	siblings
GSM169650	familyID=1171-2	father
GSM165133	familyID=1171-1	mother
GSM167945	familyID=1171-3	siblings
GSM167924	familyID=1171-4	siblings
GSM167289	familyID=1171-5	siblings
GSM167743	familyID=1172-2	father
GSM165044	familyID=1172-1	mother
GSM168929	familyID=1172-3	siblings
GSM169052	familyID=1172-4	siblings
GSM169992	familyID=1172-5	siblings
GSM165892	familyID=1172-6	siblings
GSM163111	familyID=1173-2	father
GSM167720	familyID=1173-1	mother
GSM167076	familyID=1173-3	siblings
GSM168073	familyID=1173-4	siblings
GSM168135	familyID=1173-5	siblings
GSM166466	familyID=1173-6	siblings
GSM167667	familyID=1176-2	father
GSM167718	familyID=1176-1	mother
GSM168292	familyID=1176-3	siblings
GSM166835	familyID=1176-4	siblings
GSM168374	familyID=1176-5	siblings
GSM166967	familyID=1176-6	siblings
GSM165205	familyID=1177-2	father
GSM165167	familyID=1177-1	mother
GSM164838	familyID=1177-3	siblings
GSM167174	familyID=1177-4	siblings
GSM163319	familyID=1177-5	siblings
GSM168214	familyID=1177-6	siblings
GSM169102	familyID=1178-2	father
GSM163287	familyID=1178-1	mother
GSM168685	familyID=1178-3	siblings
GSM169360	familyID=1178-4	siblings
GSM169344	familyID=1179-2	father
GSM169234	familyID=1179-1	mother
GSM167508	familyID=1179-3	siblings
GSM166409	familyID=1179-4	siblings
GSM164230	familyID=1180-2	father
GSM169943	familyID=1180-1	mother
GSM167261	familyID=1180-3	siblings
GSM166766	familyID=1180-4	siblings
GSM170026	familyID=1181-2	father
GSM167553	familyID=1181-1	mother
GSM164359	familyID=1181-3	siblings
GSM165973	familyID=1181-4	siblings
GSM169278	familyID=1182-2	father
GSM163674	familyID=1182-1	mother
GSM163631	familyID=1182-3	siblings
GSM163677	familyID=1182-4	siblings
GSM169776	familyID=1182-5	siblings
GSM164854	familyID=1183-2	father
GSM170082	familyID=1183-1	mother
GSM170196	familyID=1183-3	siblings
GSM168940	familyID=1183-4	siblings
GSM168836	familyID=1183-5	siblings
GSM166265	familyID=1184-2	father
GSM164148	familyID=1184-1	mother
GSM168061	familyID=1184-3	siblings
GSM164282	familyID=1184-4	siblings
GSM164943	familyID=1185-2	father
GSM164699	familyID=1185-1	mother
GSM166798	familyID=1185-10	siblings
GSM165898	familyID=1185-3	siblings
GSM165983	familyID=1185-4	siblings
GSM163705	familyID=1185-5	siblings
GSM166405	familyID=1185-6	siblings
GSM166977	familyID=1185-7	siblings
GSM165787	familyID=1185-8	siblings
GSM168984	familyID=1189-201	father
GSM163834	familyID=1189-202	mother
GSM163290	familyID=1189-301	siblings
GSM165989	familyID=1189-302	siblings
GSM163517	familyID=1190-2	father
GSM166320	familyID=1190-1	mother
GSM163653	familyID=1190-3	siblings
GSM167978	familyID=1190-4	siblings
GSM167904	familyID=1191-2	father
GSM164155	familyID=1191-1	mother
GSM167870	familyID=1191-3	siblings
GSM163172	familyID=1191-4	siblings
GSM166063	familyID=1192-2	father
GSM163701	familyID=1192-1	mother
GSM163387	familyID=1192-3	siblings
GSM164809	familyID=1192-4	siblings
GSM164547	familyID=1193-2	father
GSM166601	familyID=1193-1	mother
GSM167834	familyID=1193-3	siblings
GSM167560	familyID=1193-4	siblings
GSM166475	familyID=1194-2	father
GSM167734	familyID=1194-1	mother
GSM169311	familyID=1194-3	siblings
GSM167258	familyID=1194-4	siblings
GSM166588	familyID=1195-2	father
GSM168799	familyID=1195-1	mother
GSM168973	familyID=1195-3	siblings
GSM169879	familyID=1195-4	siblings
GSM167605	familyID=1195-5	siblings
GSM168183	familyID=1196-2	father
GSM166516	familyID=1196-1	mother
GSM165588	familyID=1196-3	siblings
GSM165231	familyID=1196-4	siblings
GSM168014	familyID=1196-5	siblings
GSM167210	familyID=1197-2	father
GSM169206	familyID=1197-1	mother
GSM167836	familyID=1197-3	siblings
GSM169407	familyID=1197-4	siblings
GSM169202	familyID=1197-5	siblings
GSM163598	familyID=1198-2	father
GSM169228	familyID=1198-1	mother
GSM166662	familyID=1198-3	siblings
GSM166237	familyID=1198-4	siblings
GSM164497	familyID=1198-5	siblings
GSM168141	familyID=1199-2	father
GSM163364	familyID=1199-1	mother
GSM163173	familyID=1199-3	siblings
GSM167170	familyID=1199-4	siblings
GSM163381	familyID=1200-2	father
GSM163481	familyID=1200-1	mother
GSM166092	familyID=1200-3	siblings
GSM165886	familyID=1200-4	siblings
GSM167427	familyID=1200-5	siblings
GSM165949	familyID=1200-6	siblings
GSM169892	familyID=1201-2	father
GSM167646	familyID=1201-1	mother
GSM167991	familyID=1201-3	siblings
GSM163580	familyID=1201-4	siblings
GSM170092	familyID=1201-5	siblings
GSM167577	familyID=1202-2	father
GSM166522	familyID=1202-1	mother
GSM167336	familyID=1202-3	siblings
GSM168111	familyID=1202-4	siblings
GSM165567	familyID=1202-5	siblings
GSM164771	familyID=1203-2	father
GSM169832	familyID=1203-1	mother
GSM165941	familyID=1203-3	siblings
GSM167626	familyID=1203-4	siblings
GSM165502	familyID=1204-2	father
GSM164032	familyID=1204-1	mother
GSM168530	familyID=1204-3	siblings
GSM168735	familyID=1204-4	siblings
GSM166385	familyID=1204-5	siblings
GSM164873	familyID=1205-2	father
GSM165198	familyID=1205-1	mother
GSM164705	familyID=1205-3	siblings
GSM163949	familyID=1205-4	siblings
GSM165240	familyID=1206-2	father
GSM163380	familyID=1206-1	mother
GSM163326	familyID=1206-4	mother
GSM167110	familyID=1206-5	siblings
GSM165689	familyID=1206-6	siblings
GSM167379	familyID=1207-2	father
GSM163654	familyID=1207-1	mother
GSM169618	familyID=1207-3	siblings
GSM166136	familyID=1207-4	siblings
GSM166173	familyID=1207-5	siblings
GSM168140	familyID=1208-2	father
GSM168067	familyID=1208-1	mother
GSM163763	familyID=1208-3	siblings
GSM167893	familyID=1208-4	siblings
GSM168160	familyID=1208-5	siblings
GSM163829	familyID=1209-2	father
GSM167114	familyID=1209-1	mother
GSM165309	familyID=1209-3	siblings
GSM167671	familyID=1209-4	siblings
GSM167675	familyID=1210-2	father
GSM166718	familyID=1210-1	mother
GSM163831	familyID=1210-3	siblings
GSM166017	familyID=1210-4	siblings
GSM164739	familyID=1211-2	father
GSM168357	familyID=1211-1	mother
GSM169314	familyID=1211-3	siblings
GSM165864	familyID=1211-5	siblings
GSM164188	familyID=1212-2	father
GSM168686	familyID=1212-1	mother
GSM163577	familyID=1212-3	siblings
GSM166913	familyID=1212-4	siblings
GSM168663	familyID=1214-2	father
GSM166369	familyID=1214-1	mother
GSM168381	familyID=1214-3	siblings
GSM165371	familyID=1214-4	siblings
GSM167421	familyID=1216-2	father
GSM169406	familyID=1216-1	mother
GSM163590	familyID=1216-3	siblings
GSM167333	familyID=1216-4	siblings
GSM169071	familyID=1217-2	father
GSM165871	familyID=1217-1	mother
GSM166534	familyID=1217-3	siblings
GSM166645	familyID=1217-4	siblings
GSM166625	familyID=1218-2	father
GSM164170	familyID=1218-1	mother
GSM163862	familyID=1218-4	father
GSM165474	familyID=1218-6	siblings
GSM163862	familyID=1218-4	father
GSM167430	familyID=1218-5	mother
GSM168680	familyID=1218-7	siblings
GSM169394	familyID=1218-8	siblings
GSM166046	familyID=1219-2	father
GSM164167	familyID=1219-1	mother
GSM164749	familyID=1219-3	siblings
GSM168636	familyID=1219-4	siblings
GSM163867	familyID=1220-2	father
GSM168193	familyID=1220-1	mother
GSM169372	familyID=1220-3	siblings
GSM169799	familyID=1220-4	siblings
GSM166100	familyID=1221-2	father
GSM168027	familyID=1221-1	mother
GSM169977	familyID=1221-3	siblings
GSM166903	familyID=1221-4	siblings
GSM165765	familyID=1223-2	father
GSM168210	familyID=1223-1	mother
GSM167980	familyID=1223-3	siblings
GSM168004	familyID=1223-4	siblings
GSM164630	familyID=1224-2	father
GSM165530	familyID=1224-1	mother
GSM165756	familyID=1224-3	siblings
GSM164981	familyID=1224-4	siblings
GSM170021	familyID=1224-5	siblings
GSM169125	familyID=1224-211	father
GSM167318	familyID=1224-212	mother
GSM163199	familyID=1224-311	siblings
GSM163120	familyID=1224-312	siblings
GSM164675	familyID=1226-2	father
GSM164212	familyID=1226-1	mother
GSM163852	familyID=1226-4	siblings
GSM166801	familyID=1226-5	siblings
GSM165106	familyID=1226-6	siblings
GSM163329	familyID=1227-2	father
GSM170053	familyID=1227-1	mother
GSM164319	familyID=1227-3	siblings
GSM165635	familyID=1227-4	siblings
GSM166855	familyID=1228-2	father
GSM164565	familyID=1228-1	mother
GSM169147	familyID=1228-3	siblings
GSM167440	familyID=1228-4	siblings
GSM170080	familyID=1230-2	father
GSM165750	familyID=1230-1	mother
GSM166223	familyID=1230-3	siblings
GSM164344	familyID=1230-4	siblings
GSM164291	familyID=1230-5	siblings
GSM168041	familyID=1230-6	siblings
GSM165672	familyID=1231-2	father
GSM164638	familyID=1231-1	mother
GSM165324	familyID=1231-3	siblings
GSM167160	familyID=1231-4	siblings
GSM167096	familyID=1232-2	father
GSM165610	familyID=1232-1	mother
GSM167317	familyID=1232-3	siblings
GSM167048	familyID=1232-4	siblings
GSM167902	familyID=1232-5	siblings
GSM168304	familyID=1233-2	father
GSM163776	familyID=1233-1	mother
GSM170102	familyID=1233-3	siblings
GSM164296	familyID=1233-4	siblings
GSM168435	familyID=1233-5	siblings
GSM166345	familyID=1234-2	father
GSM168171	familyID=1234-1	mother
GSM169958	familyID=1234-3	siblings
GSM164605	familyID=1234-4	siblings
GSM167420	familyID=1235-2	father
GSM163667	familyID=1235-1	mother
GSM165609	familyID=1235-3	siblings
GSM163728	familyID=1235-4	siblings
GSM168457	familyID=1236-2	father
GSM168026	familyID=1236-1	mother
GSM165279	familyID=1236-3	siblings
GSM167630	familyID=1236-4	siblings
GSM165373	familyID=1236-5	siblings
GSM168934	familyID=1236-6	siblings
GSM163345	familyID=1237-2	father
GSM163431	familyID=1237-1	mother
GSM169852	familyID=1237-3	siblings
GSM166298	familyID=1237-4	siblings
GSM168689	familyID=1237-5	siblings
GSM168340	familyID=1239-2	father
GSM169666	familyID=1239-1	mother
GSM168595	familyID=1239-3	siblings
GSM166799	familyID=1239-4	siblings
GSM165801	familyID=1239-5	siblings
GSM163870	familyID=1239-6	siblings
GSM167106	familyID=1239-7	siblings
GSM164128	familyID=1240-2	father
GSM166326	familyID=1240-1	mother
GSM165863	familyID=1240-3	siblings
GSM169342	familyID=1240-4	siblings
GSM165595	familyID=1240-5	siblings
GSM165944	familyID=1241-2	father
GSM169886	familyID=1241-1	mother
GSM170169	familyID=1241-3	siblings
GSM163463	familyID=1241-4	siblings
GSM166508	familyID=1242-2	father
GSM167668	familyID=1242-1	mother
GSM164206	familyID=1242-3	siblings
GSM164947	familyID=1242-4	siblings
GSM169113	familyID=1242-5	siblings
GSM165203	familyID=1242-6	siblings
GSM164101	familyID=1243-2	father
GSM165914	familyID=1243-1	mother
GSM164671	familyID=1243-3	siblings
GSM167359	familyID=1243-4	siblings
GSM169209	familyID=1244-2	father
GSM167145	familyID=1244-1	mother
GSM166006	familyID=1244-3	siblings
GSM168959	familyID=1244-4	siblings
GSM166880	familyID=1244-5	siblings
GSM166989	familyID=1245-3	father
GSM169962	familyID=1245-4	mother
GSM166319	familyID=1245-7	siblings
GSM163243	familyID=1245-8	siblings
GSM168751	familyID=1246-2	father
GSM167142	familyID=1246-1	mother
GSM163614	familyID=1246-3	siblings
GSM168980	familyID=1246-4	siblings
GSM168236	familyID=1247-2	father
GSM169934	familyID=1247-1	mother
GSM163779	familyID=1247-3	siblings
GSM169796	familyID=1247-4	siblings
GSM168569	familyID=1247-5	siblings
GSM170065	familyID=1247-6	siblings
GSM168529	familyID=1247-7	siblings
GSM166427	familyID=1247-8	siblings
GSM169994	familyID=1248-2	father
GSM166191	familyID=1248-1	mother
GSM164455	familyID=1248-3	siblings
GSM164657	familyID=1248-4	siblings
GSM170158	familyID=1248-5	siblings
GSM168899	familyID=1249-2	father
GSM169655	familyID=1249-1	mother
GSM166287	familyID=1249-3	siblings
GSM166627	familyID=1249-4	siblings
GSM163800	familyID=1249-5	siblings
GSM164520	familyID=1249-6	siblings
GSM163968	familyID=1250-2	father
GSM170178	familyID=1250-1	mother
GSM168703	familyID=1250-3	siblings
GSM165033	familyID=1250-5	siblings
GSM165154	familyID=1252-2	father
GSM164688	familyID=1252-1	mother
GSM168611	familyID=1252-3	siblings
GSM165162	familyID=1252-4	siblings
GSM165450	familyID=1253-2	father
GSM167222	familyID=1253-1	mother
GSM169919	familyID=1253-3	siblings
GSM168510	familyID=1253-4	siblings
GSM164105	familyID=1254-2	father
GSM168710	familyID=1254-1	mother
GSM165331	familyID=1254-10	siblings
GSM163963	familyID=1254-3	siblings
GSM165987	familyID=1254-4	siblings
GSM166139	familyID=1254-5	siblings
GSM167944	familyID=1254-6	siblings
GSM165093	familyID=1254-7	siblings
GSM163490	familyID=1254-8	siblings
GSM165003	familyID=1254-9	siblings
GSM164641	familyID=1255-2	father
GSM167629	familyID=1255-1	mother
GSM168524	familyID=1255-10	siblings
GSM168388	familyID=1255-3	siblings
GSM169268	familyID=1255-4	siblings
GSM167208	familyID=1255-5	siblings
GSM165407	familyID=1257-2	father
GSM164944	familyID=1257-1	mother
GSM163651	familyID=1257-3	siblings
GSM163815	familyID=1257-4	siblings
GSM167921	familyID=1257-5	siblings
GSM164833	familyID=1257-6	siblings
GSM165168	familyID=1257-7	siblings
GSM167280	familyID=1258-2	father
GSM169006	familyID=1258-1	mother
GSM165363	familyID=1258-3	siblings
GSM166684	familyID=1258-4	siblings
GSM163486	familyID=1260-4	father
GSM167863	familyID=1260-3	mother
GSM167787	familyID=1260-7	siblings
GSM164525	familyID=1260-8	siblings
GSM167732	familyID=1260-5	father
GSM166005	familyID=1260-6	mother
GSM165011	familyID=1260-10	siblings
GSM167977	familyID=1260-9	siblings
GSM163261	familyID=1261-2	father
GSM167868	familyID=1261-1	mother
GSM170088	familyID=1261-3	siblings
GSM168356	familyID=1261-4	siblings
GSM167219	familyID=1261-5	siblings
GSM163980	familyID=1261-6	siblings
GSM166779	familyID=1261-7	siblings
GSM169117	familyID=1261-8	siblings
GSM164077	familyID=1262-2	father
GSM164639	familyID=1262-1	mother
GSM165807	familyID=1262-3	siblings
GSM168612	familyID=1262-4	siblings
GSM169926	familyID=1263-2	father
GSM166015	familyID=1263-1	mother
GSM166197	familyID=1263-3	siblings
GSM169841	familyID=1263-4	siblings
GSM169340	familyID=1263-5	siblings
GSM164652	familyID=1264-4	father
GSM166730	familyID=1264-3	mother
GSM167662	familyID=1264-7	siblings
GSM167558	familyID=1264-8	siblings
GSM164058	familyID=1264-9	siblings
GSM164691	familyID=1265-3	father
GSM164534	familyID=1265-4	mother
GSM169581	familyID=1265-7	siblings
GSM166479	familyID=1265-8	siblings
GSM163360	familyID=1266-2	father
GSM168414	familyID=1266-1	mother
GSM166840	familyID=1266-3	siblings
GSM163997	familyID=1266-4	siblings
GSM168981	familyID=1266-5	siblings
GSM163978	familyID=1269-2	father
GSM163721	familyID=1269-1	mother
GSM165833	familyID=1269-3	siblings
GSM167789	familyID=1269-4	siblings
GSM169901	familyID=1269-5	siblings
GSM169678	familyID=1270-2	father
GSM166308	familyID=1270-1	mother
GSM170132	familyID=1270-3	siblings
GSM164609	familyID=1270-4	siblings
GSM164082	familyID=1270-5	siblings
GSM164884	familyID=1271-2	father
GSM165581	familyID=1271-1	mother
GSM168588	familyID=1271-3	siblings
GSM165063	familyID=1271-4	siblings
GSM166378	familyID=1271-5	siblings
GSM166444	familyID=1272-2	father
GSM169941	familyID=1272-1	mother
GSM164904	familyID=1272-3	siblings
GSM165565	familyID=1272-4	siblings
GSM167278	familyID=1272-5	siblings
GSM165533	familyID=1272-6	siblings
GSM170199	familyID=1274-2	father
GSM166313	familyID=1274-1	mother
GSM169080	familyID=1274-3	siblings
GSM164860	familyID=1274-4	siblings
GSM165830	familyID=1274-5	siblings
GSM166999	familyID=1274-6	siblings
GSM167825	familyID=1274-7	siblings
GSM168513	familyID=1275-2	father
GSM166946	familyID=1275-1	mother
GSM163535	familyID=1275-3	siblings
GSM164349	familyID=1275-4	siblings
GSM167930	familyID=1277-2	father
GSM166874	familyID=1277-1	mother
GSM168852	familyID=1277-3	siblings
GSM163970	familyID=1277-4	siblings
GSM166655	familyID=1277-5	siblings
GSM167735	familyID=1279-2	father
GSM164447	familyID=1279-1	mother
GSM165548	familyID=1279-3	siblings
GSM168218	familyID=1279-4	siblings
GSM168017	familyID=1279-5	siblings
GSM168942	familyID=1280-2	father
GSM168219	familyID=1280-1	mother
GSM164057	familyID=1280-3	siblings
GSM166195	familyID=1280-4	siblings
GSM166230	familyID=1280-201	father
GSM168264	familyID=1280-202	mother
GSM166482	familyID=1280-301	siblings
GSM166826	familyID=1280-302	siblings
GSM168011	familyID=1281-2	father
GSM168070	familyID=1281-1	mother
GSM167272	familyID=1281-3	siblings
GSM168868	familyID=1281-4	siblings
GSM164711	familyID=1281-5	siblings
GSM165715	familyID=1282-2	father
GSM170043	familyID=1282-1	mother
GSM167310	familyID=1282-3	siblings
GSM167040	familyID=1282-4	siblings
GSM168207	familyID=1284-3	father
GSM168558	familyID=1284-4	mother
GSM164106	familyID=1284-7	siblings
GSM167805	familyID=1284-8	siblings
GSM167003	familyID=1284-5	father
GSM163781	familyID=1284-6	mother
GSM164622	familyID=1284-10	siblings
GSM167926	familyID=1284-11	siblings
GSM165978	familyID=1284-9	siblings
GSM167180	familyID=1285-3	father
GSM163678	familyID=1285-4	mother
GSM166456	familyID=1285-7	siblings
GSM168352	familyID=1285-8	siblings
GSM165402	familyID=1285-5	father
GSM163746	familyID=1285-6	mother
GSM168294	familyID=1285-10	siblings
GSM167643	familyID=1285-11	siblings
GSM167815	familyID=1285-9	siblings
GSM168897	familyID=1286-2	father
GSM164037	familyID=1286-1	mother
GSM167236	familyID=1286-3	siblings
GSM165617	familyID=1286-4	siblings
GSM169654	familyID=1286-5	siblings
GSM169971	familyID=1287-2	father
GSM168983	familyID=1287-1	mother
GSM163629	familyID=1287-3	siblings
GSM166036	familyID=1287-4	siblings
GSM163295	familyID=1288-2	father
GSM164507	familyID=1288-1	mother
GSM169608	familyID=1288-3	siblings
GSM166032	familyID=1288-4	siblings
GSM166071	familyID=1288-5	siblings
GSM164653	familyID=1290-2	father
GSM169936	familyID=1290-1	mother
GSM166234	familyID=1290-3	siblings
GSM168795	familyID=1290-4	siblings
GSM165418	familyID=1292-2	father
GSM167849	familyID=1292-1	mother
GSM164573	familyID=1292-3	siblings
GSM165917	familyID=1292-4	siblings
GSM168610	familyID=1292-5	siblings
GSM164460	familyID=1294-2	father
GSM165718	familyID=1294-1	mother
GSM167008	familyID=1294-3	siblings
GSM166672	familyID=1294-4	siblings
GSM167593	familyID=1294-5	siblings
GSM166878	familyID=1294-6	siblings
GSM164136	familyID=1294-7	siblings
GSM166863	familyID=1296-2	father
GSM168770	familyID=1296-1	mother
GSM168946	familyID=1296-3	siblings
GSM167699	familyID=1296-4	siblings
GSM163251	familyID=1296-5	siblings
GSM168602	familyID=1297-2	father
GSM169804	familyID=1297-1	mother
GSM163522	familyID=1297-3	siblings
GSM167875	familyID=1297-5	siblings
GSM165004	familyID=1298-2	father
GSM165270	familyID=1298-1	mother
GSM165646	familyID=1298-3	siblings
GSM164559	familyID=1298-4	siblings
GSM163993	familyID=1298-5	siblings
GSM168590	familyID=1299-2	father
GSM169303	familyID=1299-1	mother
GSM163627	familyID=1299-3	siblings
GSM165851	familyID=1299-4	siblings
GSM164164	familyID=1299-5	siblings
GSM166445	familyID=1300-2	father
GSM169933	familyID=1300-1	mother
GSM166973	familyID=1300-3	siblings
GSM168639	familyID=1300-4	siblings
GSM164883	familyID=1300-5	siblings
GSM164153	familyID=1301-2	father
GSM165596	familyID=1301-1	mother
GSM165035	familyID=1301-3	siblings
GSM168437	familyID=1301-4	siblings
GSM167840	familyID=1302-2	father
GSM163531	familyID=1302-1	mother
GSM168179	familyID=1302-3	siblings
GSM164333	familyID=1302-4	siblings
GSM164871	familyID=1302-5	siblings
GSM168035	familyID=1303-2	father
GSM169279	familyID=1303-1	mother
GSM168941	familyID=1303-3	siblings
GSM164085	familyID=1303-4	siblings
GSM170154	familyID=1304-2	father
GSM167264	familyID=1304-1	mother
GSM167197	familyID=1304-3	siblings
GSM164646	familyID=1304-4	siblings
GSM164953	familyID=1307-2	father
GSM165388	familyID=1307-1	mother
GSM169392	familyID=1307-3	siblings
GSM163500	familyID=1307-4	siblings
GSM164523	familyID=1307-5	siblings
GSM164234	familyID=1309-2	father
GSM169267	familyID=1309-1	mother
GSM165065	familyID=1309-3	siblings
GSM168838	familyID=1309-4	siblings
GSM168613	familyID=1309-5	siblings
GSM170226	familyID=1311-2	father
GSM163735	familyID=1311-1	mother
GSM169966	familyID=1311-3	siblings
GSM167414	familyID=1311-4	siblings
GSM166786	familyID=1312-2	father
GSM170079	familyID=1312-1	mother
GSM166635	familyID=1312-3	siblings
GSM166101	familyID=1312-4	siblings
GSM166746	familyID=1313-2	father
GSM168549	familyID=1313-1	mother
GSM169619	familyID=1313-3	siblings
GSM168970	familyID=1313-4	siblings
GSM165653	familyID=1314-2	father
GSM163509	familyID=1314-1	mother
GSM163554	familyID=1314-3	siblings
GSM164041	familyID=1314-4	siblings
GSM168203	familyID=1314-5	siblings
GSM166523	familyID=1315-2	father
GSM164980	familyID=1315-1	mother
GSM169831	familyID=1315-3	siblings
GSM169227	familyID=1315-4	siblings
GSM164445	familyID=1315-5	siblings
GSM169033	familyID=1316-2	father
GSM168083	familyID=1316-1	mother
GSM168794	familyID=1316-3	siblings
GSM169025	familyID=1316-4	siblings
GSM169389	familyID=1317-2	father
GSM164736	familyID=1317-1	mother
GSM165356	familyID=1317-3	siblings
GSM163366	familyID=1317-4	siblings
GSM165920	familyID=1317-5	siblings
GSM166340	familyID=1317-6	siblings
GSM167084	familyID=1318-2	father
GSM168425	familyID=1318-1	mother
GSM167697	familyID=1318-3	siblings
GSM164819	familyID=1318-4	siblings
GSM163141	familyID=1318-5	siblings
GSM170171	familyID=1319-2	father
GSM167784	familyID=1319-1	mother
GSM165349	familyID=1319-3	siblings
GSM169584	familyID=1319-4	siblings
GSM168968	familyID=1320-2	father
GSM166382	familyID=1320-1	mother
GSM165006	familyID=1320-3	siblings
GSM164727	familyID=1320-4	siblings
GSM170245	familyID=1321-2	father
GSM166979	familyID=1321-1	mother
GSM163942	familyID=1321-3	siblings
GSM170246	familyID=1321-4	siblings
GSM163484	familyID=1321-5	siblings
GSM169887	familyID=1322-2	father
GSM168720	familyID=1322-1	mother
GSM164635	familyID=1322-3	siblings
GSM169652	familyID=1322-4	siblings
GSM168379	familyID=1323-2	father
GSM168623	familyID=1323-1	mother
GSM168059	familyID=1323-3	siblings
GSM166661	familyID=1323-4	siblings
GSM167202	familyID=1323-5	siblings
GSM163725	familyID=1325-2	father
GSM168589	familyID=1325-1	mother
GSM165247	familyID=1325-3	siblings
GSM165520	familyID=1325-4	siblings
GSM168850	familyID=1326-2	father
GSM163278	familyID=1326-1	mother
GSM163923	familyID=1326-3	siblings
GSM169773	familyID=1326-4	siblings
GSM164303	familyID=1327-2	father
GSM170219	familyID=1327-1	mother
GSM168955	familyID=1327-3	siblings
GSM165060	familyID=1327-4	siblings
GSM166220	familyID=1328-2	father
GSM168185	familyID=1328-1	mother
GSM168315	familyID=1328-3	siblings
GSM169123	familyID=1328-4	siblings
GSM166471	familyID=1329-201	father
GSM164410	familyID=1329-202	mother
GSM167157	familyID=1329-301	siblings
GSM167702	familyID=1329-302	siblings
GSM164914	familyID=1330-2	father
GSM164909	familyID=1330-1	mother
GSM165805	familyID=1330-3	siblings
GSM163770	familyID=1330-4	siblings
GSM168234	familyID=1330-5	siblings
GSM169395	familyID=1331-2	father
GSM164628	familyID=1331-1	mother
GSM164409	familyID=1331-3	siblings
GSM168808	familyID=1331-4	siblings
GSM166206	familyID=1331-5	siblings
GSM163195	familyID=1332-201	father
GSM163879	familyID=1332-202	mother
GSM166719	familyID=1332-301	siblings
GSM163146	familyID=1332-302	siblings
GSM166236	familyID=1333-2	father
GSM164373	familyID=1333-1	mother
GSM165124	familyID=1333-3	siblings
GSM164478	familyID=1333-4	siblings
GSM169316	familyID=1333-5	siblings
GSM169781	familyID=1333-6	siblings
GSM166013	familyID=1334-2	father
GSM169722	familyID=1334-1	mother
GSM169270	familyID=1334-3	siblings
GSM166458	familyID=1334-4	siblings
GSM168239	familyID=1335-2	father
GSM163617	familyID=1335-1	mother
GSM166472	familyID=1335-3	siblings
GSM166829	familyID=1335-4	siblings
GSM164941	familyID=1335-5	siblings
GSM168690	familyID=1336-201	father
GSM164575	familyID=1336-202	mother
GSM163698	familyID=1336-301	siblings
GSM166067	familyID=1336-302	siblings
GSM163734	familyID=1336-303	siblings
GSM169593	familyID=1336-304	siblings
GSM164926	familyID=1337-201	father
GSM165782	familyID=1337-202	mother
GSM167953	familyID=1337-301	siblings
GSM167249	familyID=1337-302	siblings
GSM167804	familyID=1337-303	siblings
GSM164298	familyID=1337-304	siblings
GSM163328	familyID=1339-2	father
GSM163871	familyID=1339-1	mother
GSM169885	familyID=1339-3	siblings
GSM168093	familyID=1339-4	siblings
GSM164715	familyID=1339-5	siblings
GSM166270	familyID=1340-201	father
GSM168596	familyID=1340-202	mother
GSM165194	familyID=1340-301	siblings
GSM167686	familyID=1340-302	siblings
GSM164779	familyID=1341-201	father
GSM167862	familyID=1341-202	mother
GSM166891	familyID=1341-301	siblings
GSM169124	familyID=1341-302	siblings
GSM167473	familyID=1341-303	siblings
GSM167458	familyID=1341-304	siblings
GSM165907	familyID=1342-2	father
GSM163358	familyID=1342-1	mother
GSM167608	familyID=1342-3	siblings
GSM169047	familyID=1342-4	siblings
GSM167354	familyID=1342-5	siblings
GSM168741	familyID=1343-201	father
GSM168658	familyID=1343-202	mother
GSM165818	familyID=1343-301	siblings
GSM165847	familyID=1343-302	siblings
GSM163375	familyID=1343-303	siblings
GSM168063	familyID=1343-304	siblings
GSM164248	familyID=1344-201	father
GSM166551	familyID=1344-202	mother
GSM163570	familyID=1344-301	siblings
GSM163882	familyID=1344-303	siblings
GSM166299	familyID=1345-201	father
GSM169181	familyID=1345-202	mother
GSM168761	familyID=1345-301	siblings
GSM166473	familyID=1345-302	siblings
GSM169051	familyID=1346-201	father
GSM168399	familyID=1346-202	mother
GSM169710	familyID=1346-301	siblings
GSM168998	familyID=1346-302	siblings
GSM166250	familyID=1347-201	father
GSM166533	familyID=1347-202	mother
GSM169249	familyID=1347-301	siblings
GSM165573	familyID=1347-302	siblings
GSM165931	familyID=1348-201	father
GSM167501	familyID=1348-202	mother
GSM170066	familyID=1348-301	siblings
GSM163208	familyID=1348-302	siblings
GSM163449	familyID=1354-201	father
GSM168326	familyID=1354-202	mother
GSM168665	familyID=1354-301	siblings
GSM168138	familyID=1354-302	siblings
GSM166109	familyID=1355-201	father
GSM164501	familyID=1355-202	mother
GSM164995	familyID=1355-302	siblings
GSM167312	familyID=1355-303	siblings
GSM164492	familyID=1355-304	siblings
GSM169695	familyID=1356-201	father
GSM168967	familyID=1356-202	mother
GSM164701	familyID=1356-301	siblings
GSM163136	familyID=1356-302	siblings
GSM163740	familyID=1357-201	father
GSM163581	familyID=1357-202	mother
GSM164320	familyID=1357-301	siblings
GSM169112	familyID=1357-302	siblings
GSM166418	familyID=1357-303	siblings
GSM170133	familyID=1358-201	father
GSM164734	familyID=1358-202	mother
GSM167494	familyID=1358-301	siblings
GSM169280	familyID=1358-302	siblings
GSM164950	familyID=1360-201	father
GSM166243	familyID=1360-202	mother
GSM168413	familyID=1360-303	siblings
GSM168526	familyID=1360-304	siblings
GSM169663	familyID=1361-201	father
GSM164692	familyID=1361-202	mother
GSM169889	familyID=1361-301	siblings
GSM165866	familyID=1361-302	siblings
GSM164124	familyID=1362-201	father
GSM167913	familyID=1362-202	mother
GSM167619	familyID=1362-301	siblings
GSM169217	familyID=1362-302	siblings
GSM166914	familyID=1362-303	siblings
GSM169057	familyID=1368-102	father
GSM165713	familyID=1368-101	mother
GSM168787	familyID=1368-201	siblings
GSM165559	familyID=1368-202	siblings
GSM167628	familyID=1368-203	siblings
GSM165764	familyID=1369-102	father
GSM166423	familyID=1369-101	mother
GSM165466	familyID=1369-201	siblings
GSM165328	familyID=1369-202	siblings
GSM165273	familyID=1369-203	siblings
GSM164572	familyID=1370-201	father
GSM164012	familyID=1370-202	mother
GSM163884	familyID=1370-301	siblings
GSM166026	familyID=1370-302	siblings
GSM170134	familyID=1371-211	father
GSM165265	familyID=1371-212	mother
GSM163450	familyID=1371-311	siblings
GSM166540	familyID=1371-312	siblings
GSM169174	familyID=1371-313	siblings
GSM169787	familyID=1371-4	father
GSM164329	familyID=1371-5	mother
GSM169289	familyID=1371-13	siblings
GSM166690	familyID=1371-14	siblings
GSM163853	familyID=1371-15	siblings
GSM163745	familyID=1372-201	father
GSM165071	familyID=1372-202	mother
GSM164971	familyID=1372-301	siblings
GSM163966	familyID=1372-302	siblings
GSM163408	familyID=1373-201	father
GSM167471	familyID=1373-202	mother
GSM166901	familyID=1373-301	siblings
GSM163632	familyID=1373-302	siblings
GSM164633	familyID=1376-201	father
GSM168634	familyID=1376-202	mother
GSM167700	familyID=1376-301	siblings
GSM164596	familyID=1376-302	siblings
GSM163818	familyID=1377-201	father
GSM163542	familyID=1377-202	mother
GSM169728	familyID=1377-301	siblings
GSM165590	familyID=1377-303	siblings
GSM169329	familyID=1377-304	siblings
GSM165415	familyID=1378-201	father
GSM166487	familyID=1378-202	mother
GSM167708	familyID=1378-303	siblings
GSM168260	familyID=1378-304	siblings
GSM166986	familyID=1380-202	father
GSM166892	familyID=1380-201	mother
GSM167301	familyID=1380-301	siblings
GSM166768	familyID=1380-302	siblings
GSM163498	familyID=1385-201	father
GSM163510	familyID=1385-202	mother
GSM169128	familyID=1385-301	siblings
GSM166494	familyID=1385-302	siblings
GSM164729	familyID=1388-201	father
GSM163210	familyID=1388-202	mother
GSM166921	familyID=1388-301	siblings
GSM169338	familyID=1388-302	siblings
GSM163972	familyID=1389-201	father
GSM163947	familyID=1389-202	mother
GSM168578	familyID=1389-301	siblings
GSM169221	familyID=1389-302	siblings
GSM168673	familyID=1390-201	father
GSM167716	familyID=1390-202	mother
GSM168468	familyID=1390-301	siblings
GSM168678	familyID=1390-302	siblings
GSM163306	familyID=1391-201	father
GSM163550	familyID=1391-202	mother
GSM166819	familyID=1391-301	siblings
GSM169355	familyID=1391-302	siblings
GSM164813	familyID=1391-303	siblings
GSM169905	familyID=1392-201	father
GSM169800	familyID=1392-202	mother
GSM165193	familyID=1392-301	siblings
GSM168905	familyID=1392-302	siblings
GSM165946	familyID=1393-201	father
GSM163137	familyID=1393-202	mother
GSM164293	familyID=1393-301	siblings
GSM168102	familyID=1393-302	siblings
GSM164611	familyID=1393-304	siblings
GSM165753	familyID=1393-305	siblings
GSM167190	familyID=1393-306	siblings
GSM164524	familyID=1393-307	siblings
GSM165634	familyID=1393-308	siblings
GSM164088	familyID=1394-201	father
GSM167225	familyID=1394-202	mother
GSM169410	familyID=1394-301	siblings
GSM163950	familyID=1394-302	siblings
GSM163656	familyID=1395-201	father
GSM163189	familyID=1395-202	mother
GSM163954	familyID=1395-301	siblings
GSM165691	familyID=1395-302	siblings
GSM166665	familyID=1395-303	siblings
GSM169921	familyID=1396-201	father
GSM165112	familyID=1396-202	mother
GSM165812	familyID=1396-301	siblings
GSM166732	familyID=1396-302	siblings
GSM165816	familyID=1400-201	father
GSM165737	familyID=1400-202	mother
GSM164745	familyID=1400-301	siblings
GSM166985	familyID=1400-302	siblings
GSM163115	familyID=1400-303	siblings
GSM163795	familyID=1400-304	siblings
GSM164574	familyID=1401-201	father
GSM163601	familyID=1401-202	mother
GSM163612	familyID=1401-301	siblings
GSM166752	familyID=1401-302	siblings
GSM164314	familyID=1401-303	siblings
GSM164196	familyID=1402-201	father
GSM169929	familyID=1402-202	mother
GSM164338	familyID=1402-301	siblings
GSM167342	familyID=1402-302	siblings
GSM168786	familyID=1402-303	siblings
GSM166214	familyID=1402-304	siblings
GSM164669	familyID=1403-201	father
GSM164535	familyID=1403-202	mother
GSM167025	familyID=1403-301	siblings
GSM166930	familyID=1403-302	siblings
GSM167136	familyID=1403-211	father
GSM165800	familyID=1403-212	mother
GSM170203	familyID=1403-311	siblings
GSM165518	familyID=1403-312	siblings
GSM163730	familyID=1407-201	father
GSM169628	familyID=1407-202	mother
GSM166875	familyID=1407-301	siblings
GSM168082	familyID=1407-302	siblings
GSM169079	familyID=1408-201	father
GSM165856	familyID=1408-202	mother
GSM166310	familyID=1408-301	siblings
GSM166724	familyID=1408-302	siblings
GSM170173	familyID=1408-303	siblings
GSM166703	familyID=1408-211	father
GSM168861	familyID=1408-212	mother
GSM169712	familyID=1408-311	siblings
GSM168146	familyID=1408-312	siblings
GSM164396	familyID=1409-201	father
GSM166383	familyID=1409-202	mother
GSM165937	familyID=1409-301	siblings
GSM167478	familyID=1409-302	siblings
GSM164292	familyID=1410-201	father
GSM163757	familyID=1410-202	mother
GSM164964	familyID=1410-301	siblings
GSM164693	familyID=1410-302	siblings
GSM165673	familyID=1410-303	siblings
GSM163638	familyID=1411-201	father
GSM163545	familyID=1411-202	mother
GSM168581	familyID=1411-301	siblings
GSM164172	familyID=1411-302	siblings
GSM163792	familyID=1411-303	siblings
GSM164655	familyID=1411-304	siblings
GSM168830	familyID=1411-305	siblings
GSM167823	familyID=1412-201	father
GSM164069	familyID=1412-202	mother
GSM167009	familyID=1412-301	siblings
GSM169638	familyID=1412-302	siblings
GSM167957	familyID=1413-201	father
GSM164830	familyID=1413-202	mother
GSM168683	familyID=1413-301	siblings
GSM166163	familyID=1413-302	siblings
GSM166660	familyID=1414-201	father
GSM169729	familyID=1414-202	mother
GSM168771	familyID=1414-301	siblings
GSM164304	familyID=1414-302	siblings
GSM165085	familyID=1414-303	siblings
GSM165583	familyID=1416-201	father
GSM163382	familyID=1416-202	mother
GSM167308	familyID=1416-301	siblings
GSM167728	familyID=1416-302	siblings
GSM164890	familyID=1416-303	siblings
GSM168098	familyID=1416-304	siblings
GSM165230	familyID=1419-201	father
GSM167548	familyID=1419-202	mother
GSM164824	familyID=1419-301	siblings
GSM166501	familyID=1419-302	siblings
GSM163828	familyID=1419-303	siblings
GSM163157	familyID=1421-201	father
GSM166652	familyID=1421-202	mother
GSM167276	familyID=1421-301	siblings
GSM164550	familyID=1421-302	siblings
GSM163162	familyID=1421-303	siblings
GSM170100	familyID=1423-201	father
GSM164087	familyID=1423-202	mother
GSM168492	familyID=1423-301	siblings
GSM163232	familyID=1423-302	siblings
GSM169752	familyID=1423-303	siblings
GSM163401	familyID=1425-201	father
GSM164629	familyID=1425-202	mother
GSM164299	familyID=1425-301	siblings
GSM163419	familyID=1425-302	siblings
GSM164667	familyID=1425-303	siblings
GSM165604	familyID=1426-201	father
GSM166556	familyID=1426-202	mother
GSM168188	familyID=1426-301	siblings
GSM167612	familyID=1426-302	siblings
GSM167949	familyID=1427-201	father
GSM168436	familyID=1427-202	mother
GSM167879	familyID=1427-301	siblings
GSM168583	familyID=1427-302	siblings
GSM169002	familyID=1427-303	siblings
GSM163592	familyID=1428-201	father
GSM168478	familyID=1428-202	mother
GSM168189	familyID=1428-301	siblings
GSM167101	familyID=1428-302	siblings
GSM165213	familyID=1429-201	father
GSM169393	familyID=1429-202	mother
GSM164666	familyID=1429-301	siblings
GSM164499	familyID=1429-302	siblings
GSM164458	familyID=1429-303	siblings
GSM166259	familyID=1431-201	father
GSM166890	familyID=1431-202	mother
GSM167038	familyID=1431-301	siblings
GSM164610	familyID=1431-302	siblings
GSM165544	familyID=1432-201	father
GSM166807	familyID=1432-202	mother
GSM164424	familyID=1432-301	siblings
GSM167963	familyID=1432-302	siblings
GSM168284	familyID=1433-201	father
GSM167536	familyID=1433-202	mother
GSM164061	familyID=1433-301	siblings
GSM166720	familyID=1433-302	siblings
GSM163646	familyID=1433-303	siblings
GSM168343	familyID=1434-201	father
GSM165652	familyID=1434-202	mother
GSM168971	familyID=1434-301	siblings
GSM163262	familyID=1434-302	siblings
GSM163657	familyID=1435-201	father
GSM167866	familyID=1435-202	mother
GSM166202	familyID=1435-301	siblings
GSM169668	familyID=1435-302	siblings
GSM170055	familyID=1435-303	siblings
GSM167364	familyID=1436-201	father
GSM166550	familyID=1436-202	mother
GSM166594	familyID=1436-301	siblings
GSM169005	familyID=1436-302	siblings
GSM166012	familyID=1437-201	father
GSM169779	familyID=1437-202	mother
GSM167444	familyID=1437-301	siblings
GSM166842	familyID=1437-302	siblings
GSM166137	familyID=1437-303	siblings
GSM167597	familyID=1438-201	father
GSM165496	familyID=1438-202	mother
GSM167085	familyID=1438-301	siblings
GSM168412	familyID=1438-302	siblings
GSM167903	familyID=1438-303	siblings
GSM169864	familyID=1439-201	father
GSM166461	familyID=1439-202	mother
GSM168143	familyID=1439-301	siblings
GSM165471	familyID=1439-302	siblings
GSM170001	familyID=1440-201	father
GSM164438	familyID=1440-202	mother
GSM165177	familyID=1440-301	siblings
GSM164812	familyID=1440-302	siblings
GSM169030	familyID=1440-303	siblings
GSM164026	familyID=1441-203	father
GSM169865	familyID=1441-202	mother
GSM164591	familyID=1441-303	siblings
GSM168051	familyID=1441-304	siblings
GSM165685	familyID=1443-201	father
GSM166816	familyID=1443-202	mother
GSM167001	familyID=1443-301	siblings
GSM166040	familyID=1443-302	siblings
GSM164567	familyID=1444-201	father
GSM166268	familyID=1444-202	mother
GSM169837	familyID=1444-301	siblings
GSM164436	familyID=1444-302	siblings
GSM167115	familyID=1445-201	father
GSM164850	familyID=1445-202	mother
GSM168653	familyID=1445-301	siblings
GSM163527	familyID=1445-302	siblings
GSM168302	familyID=1445-303	siblings
GSM169784	familyID=1445-304	siblings
GSM168049	familyID=1445-305	siblings
GSM163847	familyID=1446-201	father
GSM165426	familyID=1446-202	mother
GSM163621	familyID=1446-301	siblings
GSM165054	familyID=1446-302	siblings
GSM167753	familyID=1446-303	siblings
GSM166166	familyID=1447-201	father
GSM166253	familyID=1447-202	mother
GSM166477	familyID=1447-301	siblings
GSM167175	familyID=1447-302	siblings
GSM165469	familyID=1450-201	father
GSM163771	familyID=1450-202	mother
GSM166968	familyID=1450-301	siblings
GSM166007	familyID=1450-302	siblings
GSM168906	familyID=1450-303	siblings
GSM165904	familyID=1453-201	father
GSM165613	familyID=1453-202	mother
GSM166525	familyID=1453-301	siblings
GSM165774	familyID=1453-302	siblings
GSM168960	familyID=1456-201	father
GSM167676	familyID=1456-202	mother
GSM167286	familyID=1456-301	siblings
GSM166629	familyID=1456-302	siblings
GSM164418	familyID=2001-1	father
GSM170081	familyID=2001-2	mother
GSM164785	familyID=2001-3	siblings
GSM166983	familyID=2001-4	siblings
GSM164847	familyID=2005-1	father
GSM166964	familyID=2005-2	mother
GSM166145	familyID=2005-3	siblings
GSM165057	familyID=2005-4	siblings
GSM168869	familyID=2007-7	father
GSM169818	familyID=2007-4	mother
GSM168232	familyID=2007-2	siblings
GSM163540	familyID=2007-5	siblings
GSM167999	familyID=2007-6	siblings
GSM169624	familyID=2008-1	father
GSM170062	familyID=2008-2	mother
GSM169176	familyID=2008-3	siblings
GSM169726	familyID=2008-4	siblings
GSM167389	familyID=2009-2	father
GSM163404	familyID=2009-1	mother
GSM170034	familyID=2009-3	siblings
GSM164054	familyID=2009-4	siblings
GSM163605	familyID=2011-1	father
GSM164778	familyID=2011-2	mother
GSM167213	familyID=2011-3	siblings
GSM165306	familyID=2011-4	siblings
GSM167300	familyID=2011-5	siblings
GSM163571	familyID=2013-4	father
GSM167914	familyID=2013-5	mother
GSM167320	familyID=2013-6	siblings
GSM169883	familyID=2013-7	siblings
GSM168364	familyID=2015-1	father
GSM165523	familyID=2015-2	mother
GSM165963	familyID=2015-3	siblings
GSM165175	familyID=2015-4	siblings
GSM169709	familyID=2015-9	siblings
GSM168278	familyID=2016-1	father
GSM168092	familyID=2016-2	mother
GSM163332	familyID=2016-3	father
GSM166468	familyID=2016-4	siblings
GSM165919	familyID=2016-5	siblings
GSM165810	familyID=2017-1	father
GSM168512	familyID=2017-2	mother
GSM166586	familyID=2017-3	siblings
GSM167689	familyID=2017-4	siblings
GSM166333	familyID=2018-1	father
GSM167591	familyID=2018-2	mother
GSM165743	familyID=2018-3	siblings
GSM169838	familyID=2018-4	siblings
GSM166532	familyID=2022-1	father
GSM164312	familyID=2022-2	mother
GSM166075	familyID=2022-3	siblings
GSM167997	familyID=2022-4	siblings
GSM165224	familyID=2023-1	father
GSM163511	familyID=2023-2	mother
GSM163557	familyID=2023-3	siblings
GSM168129	familyID=2023-4	siblings
GSM165876	familyID=2024-1	father
GSM164425	familyID=2024-2	mother
GSM169902	familyID=2024-3	siblings
GSM167122	familyID=2024-4	siblings
GSM165761	familyID=2026-1	father
GSM163219	familyID=2026-2	mother
GSM166247	familyID=2026-3	siblings
GSM165899	familyID=2026-4	siblings
GSM164051	familyID=2028-1	father
GSM169225	familyID=2028-2	mother
GSM163724	familyID=2028-3	siblings
GSM165959	familyID=2028-4	siblings
GSM163399	familyID=2030-1	father
GSM163174	familyID=2030-2	mother
GSM164268	familyID=2030-3	siblings
GSM164885	familyID=2030-4	siblings
GSM163894	familyID=2031-1	father
GSM167919	familyID=2031-2	mother
GSM169859	familyID=2031-3	siblings
GSM166619	familyID=2031-4	siblings
GSM167168	familyID=2032-1	father
GSM164515	familyID=2032-2	mother
GSM167438	familyID=2032-3	siblings
GSM165159	familyID=2032-4	siblings
GSM164880	familyID=2034-4	father
GSM166190	familyID=2034-3	mother
GSM165375	familyID=2034-1	siblings
GSM164278	familyID=2034-2	siblings
GSM165445	familyID=2037-5	father
GSM170077	familyID=2037-1	mother
GSM168170	familyID=2037-2	siblings
GSM163816	familyID=2037-3	siblings
GSM168485	familyID=2037-4	siblings
GSM167416	familyID=2038-3	father
GSM166018	familyID=2038-2	mother
GSM167105	familyID=2038-1	siblings
GSM165147	familyID=2038-4	siblings
GSM163444	familyID=2039-1	father
GSM165734	familyID=2039-4	mother
GSM166811	familyID=2039-2	siblings
GSM169948	familyID=2039-3	siblings
GSM164450	familyID=2039-5	siblings
GSM164021	familyID=2040-3	father
GSM167936	familyID=2040-1	mother
GSM164619	familyID=2040-2	siblings
GSM167459	familyID=2040-5	siblings
GSM166548	familyID=2041-3	father
GSM169876	familyID=2041-2	mother
GSM167932	familyID=2041-1	siblings
GSM167998	familyID=2041-4	siblings
GSM168706	familyID=2043-2	father
GSM168411	familyID=2043-1	mother
GSM164582	familyID=2043-3	siblings
GSM169612	familyID=2043-4	siblings
GSM169857	familyID=2044-4	father
GSM169622	familyID=2044-1	mother
GSM165408	familyID=2044-2	siblings
GSM165767	familyID=2044-3	siblings
GSM169989	familyID=2047-1	father
GSM169093	familyID=2047-2	mother
GSM168081	familyID=2047-3	siblings
GSM166710	familyID=2047-4	siblings
GSM163604	familyID=2048-1	father
GSM168165	familyID=2048-2	mother
GSM168992	familyID=2048-3	siblings
GSM168707	familyID=2048-4	siblings
GSM164600	familyID=2050-1	father
GSM165152	familyID=2050-2	mother
GSM167475	familyID=2050-3	siblings
GSM167489	familyID=2050-4	siblings
GSM165514	familyID=2051-1	father
GSM166210	familyID=2051-2	mother
GSM168497	familyID=2051-3	siblings
GSM166637	familyID=2051-4	siblings
GSM165541	familyID=2052-1	father
GSM170002	familyID=2052-2	mother
GSM167141	familyID=2052-3	siblings
GSM169353	familyID=2052-4	siblings
GSM169046	familyID=2052-5	siblings
GSM164656	familyID=2062-5	father
GSM168208	familyID=2062-4	mother
GSM169266	familyID=2062-1	siblings
GSM163313	familyID=2062-2	siblings
GSM165114	familyID=2062-3	siblings
GSM167983	familyID=2062-6	siblings
GSM164107	familyID=2063-4	father
GSM167770	familyID=2063-3	mother
GSM164475	familyID=2063-1	siblings
GSM170025	familyID=2063-2	siblings
GSM163640	familyID=2063-5	siblings
GSM167426	familyID=2064-2	father
GSM167657	familyID=2064-1	mother
GSM165903	familyID=2064-3	siblings
GSM168535	familyID=2064-4	siblings
GSM165498	familyID=2066-1	father
GSM163860	familyID=2066-2	mother
GSM165848	familyID=2066-3	siblings
GSM165690	familyID=2066-5	siblings
GSM169248	familyID=2068-1	father
GSM163888	familyID=2068-2	mother
GSM168917	familyID=2068-4	siblings
GSM168056	familyID=2068-5	siblings
GSM166399	familyID=3008-1	father
GSM163368	familyID=3008-2	mother
GSM169335	familyID=3008-3	siblings
GSM163277	familyID=3008-4	siblings
GSM168054	familyID=3008-5	siblings
GSM167727	familyID=3008-6	siblings
GSM168846	familyID=3010-1	father
GSM164211	familyID=3010-2	mother
GSM168893	familyID=3010-3	siblings
GSM166955	familyID=3010-4	siblings
GSM168616	familyID=3010-5	siblings
GSM163602	familyID=3010-6	siblings
GSM169396	familyID=3011-6	father
GSM170011	familyID=3011-2	mother
GSM169741	familyID=3011-3	siblings
GSM163742	familyID=3011-5	siblings
GSM169738	familyID=3014-1	father
GSM164326	familyID=3014-2	mother
GSM165064	familyID=3014-3	siblings
GSM164288	familyID=3014-4	siblings
GSM163932	familyID=3014-5	father
GSM169070	familyID=3014-6	mother
GSM169964	familyID=3014-7	siblings
GSM166120	familyID=3014-8	siblings
GSM166034	familyID=3015-1	father
GSM163526	familyID=3015-2	mother
GSM168078	familyID=3015-3	siblings
GSM166869	familyID=3015-4	siblings
GSM168149	familyID=3016-1	father
GSM168371	familyID=3016-2	mother
GSM170074	familyID=3016-3	siblings
GSM165359	familyID=3016-4	siblings
GSM165400	familyID=3017-1	father
GSM167537	familyID=3017-2	mother
GSM168925	familyID=3017-3	siblings
GSM169940	familyID=3017-4	siblings
GSM168192	familyID=3018-1	father
GSM167086	familyID=3018-2	mother
GSM167872	familyID=3018-3	siblings
GSM167709	familyID=3018-4	siblings
GSM163123	familyID=3018-5	siblings
GSM167637	familyID=3018-6	siblings
GSM169685	familyID=3019-1	father
GSM163625	familyID=3019-2	mother
GSM165468	familyID=3019-3	siblings
GSM169201	familyID=3019-4	siblings
GSM165288	familyID=3019-5	siblings
GSM164845	familyID=3023-1	father
GSM166098	familyID=3023-2	mother
GSM163928	familyID=3023-3	siblings
GSM163694	familyID=3023-4	siblings
GSM166203	familyID=3025-1	father
GSM163318	familyID=3025-2	mother
GSM165040	familyID=3025-3	siblings
GSM169193	familyID=3025-4	siblings
GSM167179	familyID=3026-1	father
GSM167185	familyID=3026-2	mother
GSM167481	familyID=3026-3	siblings
GSM167461	familyID=3026-4	siblings
GSM163584	familyID=3026-5	siblings
GSM167229	familyID=3026-7	siblings
GSM167518	familyID=3028-1	father
GSM168964	familyID=3028-2	mother
GSM164121	familyID=3028-3	siblings
GSM169891	familyID=3028-4	siblings
GSM167775	familyID=3028-5	siblings
GSM164437	familyID=3028-6	siblings
GSM169352	familyID=3029-1	father
GSM164011	familyID=3029-2	mother
GSM168249	familyID=3029-3	siblings
GSM167299	familyID=3029-4	siblings
GSM164972	familyID=3030-1	father
GSM168151	familyID=3030-2	mother
GSM167701	familyID=3030-3	siblings
GSM166178	familyID=3030-4	siblings
GSM165545	familyID=3031-1	father
GSM166141	familyID=3031-2	mother
GSM169260	familyID=3031-3	siblings
GSM169367	familyID=3031-4	siblings
GSM168386	familyID=3032-1	father
GSM164179	familyID=3032-2	mother
GSM165105	familyID=3032-3	siblings
GSM167446	familyID=3032-4	siblings
GSM170146	familyID=3038-1	father
GSM169827	familyID=3038-2	mother
GSM168782	familyID=3038-3	siblings
GSM166113	familyID=3038-4	siblings
GSM167423	familyID=3040-1	father
GSM168015	familyID=3040-2	mother
GSM169297	familyID=3040-3	siblings
GSM164982	familyID=3040-4	siblings
GSM167381	familyID=3040-5	father
GSM167504	familyID=3040-6	mother
GSM170135	familyID=3040-7	siblings
GSM167000	familyID=3040-8	siblings
GSM164404	familyID=3042-1	father
GSM163171	familyID=3042-2	mother
GSM164461	familyID=3042-3	siblings
GSM167793	familyID=3042-4	siblings
GSM169235	familyID=3042-5	siblings
GSM166536	familyID=3043-1	father
GSM166294	familyID=3043-2	mother
GSM164517	familyID=3043-3	siblings
GSM168442	familyID=3043-4	siblings
GSM168483	familyID=3044-1	father
GSM164837	familyID=3044-2	mother
GSM164805	familyID=3044-3	siblings
GSM166462	familyID=3044-5	siblings
GSM165911	familyID=3044-6	siblings
GSM165772	familyID=3045-5	father
GSM168499	familyID=3045-6	mother
GSM168889	familyID=3045-7	siblings
GSM168874	familyID=3045-8	siblings
GSM163389	familyID=3045-9	siblings
GSM167766	familyID=3046-1	father
GSM168337	familyID=3046-2	mother
GSM166681	familyID=3046-3	siblings
GSM166738	familyID=3046-4	siblings
GSM163430	familyID=3048-1	father
GSM164120	familyID=3048-2	mother
GSM164208	familyID=3048-3	siblings
GSM169579	familyID=3048-4	siblings
GSM167956	familyID=3048-5	siblings
GSM163497	familyID=3048-6	siblings
GSM166861	familyID=3049-1	father
GSM165511	familyID=3049-2	mother
GSM166211	familyID=3049-3	siblings
GSM166509	familyID=3049-4	siblings
GSM167112	familyID=3051-1	father
GSM166663	familyID=3051-2	mother
GSM166180	familyID=3051-3	siblings
GSM164322	familyID=3051-4	siblings
GSM167883	familyID=3051-5	siblings
GSM168938	familyID=3053-1	father
GSM168902	familyID=3053-2	mother
GSM169777	familyID=3053-3	siblings
GSM166763	familyID=3053-4	siblings
GSM166514	familyID=3053-6	father
GSM166021	familyID=3053-7	mother
GSM167691	familyID=3053-8	siblings
GSM167703	familyID=3053-9	siblings
GSM165562	familyID=3054-1	father
GSM164187	familyID=3054-2	mother
GSM163267	familyID=3054-3	siblings
GSM163944	familyID=3054-4	siblings
GSM163606	familyID=3055-1	father
GSM164872	familyID=3055-2	mother
GSM165532	familyID=3055-4	siblings
GSM168931	familyID=3055-6	siblings
GSM164645	familyID=3059-1	father
GSM168711	familyID=3059-2	mother
GSM164198	familyID=3059-3	siblings
GSM164346	familyID=3059-4	siblings
GSM163405	familyID=3060-1	father
GSM164132	familyID=3060-2	mother
GSM168784	familyID=3060-3	siblings
GSM169823	familyID=3060-4	siblings
GSM165225	familyID=3060-5	siblings
GSM163244	familyID=3061-1	father
GSM164695	familyID=3061-2	mother
GSM163491	familyID=3061-3	siblings
GSM164673	familyID=3061-4	siblings
GSM167472	familyID=3064-1	father
GSM170029	familyID=3064-2	mother
GSM169927	familyID=3064-3	siblings
GSM164369	familyID=3064-4	siblings
GSM164287	familyID=3066-1	father
GSM169840	familyID=3066-2	mother
GSM163645	familyID=3066-3	siblings
GSM166583	familyID=3066-5	siblings
GSM168158	familyID=3067-1	father
GSM168662	familyID=3067-2	mother
GSM170129	familyID=3067-3	siblings
GSM166085	familyID=3067-4	siblings
GSM167290	familyID=3067-5	siblings
GSM165589	familyID=3068-1	father
GSM163167	familyID=3068-2	mother
GSM163549	familyID=3068-3	siblings
GSM166775	familyID=3068-4	siblings
GSM165000	familyID=3070-1	father
GSM168807	familyID=3070-2	mother
GSM164697	familyID=3070-3	siblings
GSM167045	familyID=3070-4	siblings
GSM163637	familyID=3071-1	father
GSM168954	familyID=3071-2	mother
GSM167474	familyID=3071-3	siblings
GSM165007	familyID=3071-5	siblings
GSM170049	familyID=3072-1	father
GSM165376	familyID=3072-2	mother
GSM165024	familyID=3072-4	mother
GSM167362	familyID=3072-7	mother
GSM169877	familyID=3072-6	father
GSM167362	familyID=3072-7	mother
GSM167551	familyID=3072-8	siblings
GSM168252	familyID=3072-9	siblings
GSM170047	familyID=3075-1	father
GSM164456	familyID=3075-2	mother
GSM169068	familyID=3075-3	siblings
GSM166217	familyID=3075-4	siblings
GSM164781	familyID=3076-1	father
GSM169259	familyID=3076-2	mother
GSM169754	familyID=3076-3	siblings
GSM164886	familyID=3076-4	siblings
GSM166198	familyID=3077-1	father
GSM164511	familyID=3077-2	mother
GSM166639	familyID=3077-3	siblings
GSM163423	familyID=3077-4	siblings
GSM164143	familyID=3077-6	siblings
GSM167666	familyID=3079-4	father
GSM170186	familyID=3079-5	mother
GSM167245	familyID=3079-1	siblings
GSM163597	familyID=3079-3	siblings
GSM164825	familyID=3081-1	father
GSM165276	familyID=3081-2	mother
GSM163616	familyID=3081-3	siblings
GSM163931	familyID=3081-4	siblings
GSM166590	familyID=3081-5	siblings
GSM169912	familyID=3082-1	father
GSM166097	familyID=3082-2	mother
GSM169610	familyID=3082-3	siblings
GSM165701	familyID=3082-4	siblings
GSM167680	familyID=3082-5	siblings
GSM169375	familyID=3082-6	siblings
GSM164076	familyID=3085-1	father
GSM169252	familyID=3085-2	mother
GSM168723	familyID=3085-3	siblings
GSM168945	familyID=3085-4	siblings
GSM163914	familyID=3085-5	siblings
GSM168370	familyID=3085-6	father
GSM169224	familyID=3085-7	mother
GSM166831	familyID=3085-10	siblings
GSM164970	familyID=3085-8	siblings
GSM168152	familyID=3085-9	siblings
GSM168647	familyID=3086-1	father
GSM163718	familyID=3086-2	mother
GSM163652	familyID=3086-3	siblings
GSM165785	familyID=3086-4	siblings
GSM166991	familyID=3087-1	father
GSM166521	familyID=3087-2	mother
GSM169256	familyID=3087-3	siblings
GSM168593	familyID=3087-4	siblings
GSM167799	familyID=3088-1	father
GSM166988	familyID=3088-2	mother
GSM166974	familyID=3088-3	siblings
GSM166505	familyID=3088-4	siblings
GSM167614	familyID=3089-1	father
GSM163881	familyID=3089-2	mother
GSM167587	familyID=3089-3	siblings
GSM165834	familyID=3089-4	siblings
GSM163362	familyID=3091-1	father
GSM169196	familyID=3091-2	mother
GSM164336	familyID=3091-3	siblings
GSM167600	familyID=3091-4	siblings
GSM164905	familyID=3091-5	siblings
GSM168040	familyID=3093-1	father
GSM164664	familyID=3093-2	mother
GSM168939	familyID=3093-3	siblings
GSM169613	familyID=3093-4	siblings
GSM166792	familyID=3095-1	father
GSM169044	familyID=3095-2	mother
[truncated: 1,866 more rows]
